# Supplementary material for: Identification of Glu-D1 Alleles and Novel Marker–Trait Associations for Flour Quality and Grain Yield Traits under Heat-Stress Environments in Wheat Lines Derived from Diverse Accessions of Aegilops tauschii
Source: Int J Mol Sci. 2022 Oct 10;23(19):12034. doi: 10.3390/ijms231912034 (PMC9569812; doi:10.3390/ijms231912034)
Supplement: Supplementary file 1 [file ijms-23-12034-s001.zip]

Archive with 6 entries (6 files):
- Supplemental Table S1.xlsx
- Supplemental Table S2.xlsx
- Supplemental Table S3.xlsx
- Supplemental Table S4.xlsx
- Supplemental Table S5.xlsx
- Supplementary figures.pdf
