# Supplementary material for: Identification of Glu-D1 Alleles and Novel Marker–Trait Associations for Flour Quality and Grain Yield Traits under Heat-Stress Environments in Wheat Lines Derived from Diverse Accessions of Aegilops tauschii
Source: Int J Mol Sci. 2022 Oct 10;23(19):12034. doi: 10.3390/ijms231912034 (PMC9569812; doi:10.3390/ijms231912034)
Supplement: Supplementary file 1 [file ijms-23-12034-s001.zip › Supplemental Table S1.xlsx]

## Sheet: Sheet1
Supplementary Table S1: The predicted mean of protein content, dough strength, and grain yield and relative performance (RP) for dough strength (SSVs) and grain yield for MSD lines for MSD lines and the checks cultivars across the four environments in Sudan.
Genotypes	Glu-A1	Glu-B	Glu-D	RP1. SSVs	RP2.SSVs	RP1.GY	RP2.GY	Protein content (%)				Dough strength (mL/%)				Grain yield (kg/ha-1)
								DON19/20	HUD19/20	MED18/19	MED19/20	DON19/20	HUD19/20	MED18/19	MED19/20	DON19/20	MED18/19	MED19/20
MSD005	Null	7+8	5t+10t	107.295	114.686	46.1085	86.5369	10.19	14.33	15.36	14.46	0.3139	0.3067	0.3368	0.36	5088	2346	4403
MSD006	2*	7+8	5t+10t	98.4972	114.773	95.6594	93.3779	12.59	15.82	16.01	14.36	0.3926	0.3838	0.3867	0.4506	3594	3438	3356
MSD007	2*	7+8	2.2+12	55.4165	93.4039	38.936	44.1479	13.32	13.84	17.39	14.78	0.4154	0.3612	0.2302	0.388	5545	2159	2448
MSD008	2*	7+8	2.2+12	88.964	111.796	180.64	149.136	13.09	13.63	17.6	16.25	0.3552	0.367	0.316	0.3971	1968	3555	2935
MSD012	2*	7+8	2.2+12	120.513	144.738	45.0188	55.0668	11.87	15.2	16.89	14.98	0.2613	0.305	0.3149	0.3782	5842	2630	3217
MSD017	2*	7+8	2.2+12	91.9227	118.3	117.813	107.51	13.08	16.61	17.75	14.65	0.3776	0.3854	0.3471	0.4467	3795	4471	4080
MSD018	2*	7+8	2.2+12	122.575	140.773	72.5327	65.8264	13.62	14.93	18.14	15.5	0.2742	0.3019	0.3361	0.386	4205	3050	2768
MSD019	2*	7+8	2.2+12	89.3397	148.648	69.6135	71.2364	13.38	16.01	16.57	14.34	0.2514	0.2936	0.2246	0.3737	4683	3260	3336
MSD022	2*	7+8	2.2+12	99.0982	131.564	44.0984	43.978	13.86	15.94	19.29	15.9	0.2883	0.3418	0.2857	0.3793	5812	2563	2556
MSD024	2*	7+8	2t+10t	101.701	109.62	123.015	129.066	12.99	16.91	18.4	17.99	0.3233	0.402	0.3288	0.3544	2859	3517	3690
MSD026	2*	7+8	2.2+12	101.082	129.713	101	112.279	13.54	14.5	16.66	15.35	0.2679	0.243	0.2708	0.3475	3901	3940	4380
MSD031	2*	7+8	2.2+12	134.716	154.716	62.2911	55.2676	12.87	14.31	15.82	15.03	0.3085	0.3493	0.4156	0.4773	4129	2572	2282
MSD032	2*	6+8	2.2+12	66.987	117.886	40.8142	57.5418	13.45	15.1	18.47	15.19	0.3226	0.341	0.2161	0.3803	3832	1564	2205
MSD041	Null	7+8	2.2+12	90.9489	105.442	44.45	53.9786	11.97	16.03	16.48	13.8	0.3657	0.3407	0.3326	0.3856	5982	2659	3229
MSD043	2*	7+8	2t+12t	76.7044	109.164	83.7803	109.083	13.16	15.63	18.81	15.59	0.3623	0.3469	0.2779	0.3955	2312	1937	2522
MSD044	2*	7+8	2.2+12	128.961	150	33.512	50.731	13.2	15.25	16.17	14.29	0.2752	0.2869	0.3549	0.4128	6156	2063	3123
MSD050	Null	6+8	2t+12t	81.2373	106.419	50	63.4769	13.83	15.48	19.49	15.89	0.3443	0.3875	0.2797	0.3664	3250	1625	2063
MSD052	Null	7+8	2t+12t	73.5315	91.4625	54.5578	77.6994	14.74	15.9	17.36	15.43	0.4205	0.3678	0.3092	0.3846	3686	2011	2864
MSD053	2*	7+8	2.2+12	91.5667	121.927	70.435	53.7268	13.4	15.91	17.06	14.7	0.2668	0.3425	0.2443	0.3253	7218	5084	3878
MSD055	2*	7+8	2.2+12	80.6153	120.237	22.5143	44.8276	14.29	16.84	18.24	15.58	0.2698	0.2934	0.2175	0.3244	6467	1456	2899
MSD061	2*	7+8	2t+12t	106.953	151.791	43.5003	41.8731	13.21	16.49	18.62	16.34	0.2373	0.3547	0.2538	0.3602	5531	2406	2316
MSD062	Null	7+8	2.2+12	142.362	161.874	56.2024	112.374	12.69	14.4	16.9	15.64	0.2337	0.3091	0.3327	0.3783	3281	1844	3687
MSD065	2*	7+8	2.2+12	139.684	166.582	80.6929	60.9134	13.59	14.66	16.39	14.75	0.316	0.2183	0.4414	0.5264	3137	2277	2678
MSD066	2*	7+8	2.2+12	76.8829	107.147	72.5853	85.3682	15.85	15.24	17.81	16.51	0.3638	0.2791	0.2797	0.3898	3605	1379	3599
MSD081	Null	7+8	2t+12t	58.8644	77.134	37.3437	65.6995	13	18.02	19.37	16.28	0.2589	0.1914	0.1524	0.1997	4239	1583	2785
MSD091	2*	6+8	2t+10t	135.599	161.359	86.9927	77.7575	12.75	15.69	16.9	14.5	0.2663	0.3825	0.3611	0.4297	3844	3344	2989
MSD092	Null	6+8	2.2+12	80.7763	106.235	73.9376	56.4339	15.65	16.15	17.67	17.55	0.3272	0.3809	0.2643	0.3476	3365	2488	1899
MSD095	2*	6+8	2.2+12	89.2846	112.728	73.9446	96.5313	12.48	14.25	17.02	13.77	0.3229	0.2603	0.2883	0.364	3719	2750	3590
MSD106	2*	7+8	5t+10t	118.134	139.685	46.625	51.6282	14.46	16.69	17.62	16.71	0.2283	0.3506	0.2697	0.3189	4637	2162	2394
MSD108	2*	7+8	2t+12t	124.073	140.187	54.1011	68.6196	11.64	13.01	16.16	14.47	0.2563	0.3176	0.318	0.3593	5462	2955	3748
MSD112	2*	7+8	2.2+12	106.774	110.101	72.8537	83.7563	12.03	14.05	15.58	14.59	0.4178	0.4302	0.4461	0.46	4531	3301	3795
MSD114	2*	6+8	2.2+12	115.508	130.501	90.3179	67.7746	11.16	13.41	16.02	15.25	0.3495	0.4064	0.4037	0.4561	4844	4375	3283
MSD117	Null	7+8	2.2+12	93.9021	111.639	70.7335	76.5502	14.95	15.8	16.18	13.56	0.3411	0.2873	0.3203	0.3808	5467	3867	4185
MSD119	2*	7+8	2t+12t	145.022	147.835	43.2822	59.244	13.65	15.33	15.85	15.32	0.2772	0.2671	0.402	0.4098	5344	2313	3166
MSD121	2*	7+8	2.2+12	112.543	138.75	62.1085	55.9111	12.48	16.64	16.55	15.49	0.2591	0.339	0.2916	0.3595	2969	1844	1660
MSD122	2*	6+8	2.2+12	118.182	134.814	59.8256	60.5929	15.82	15.47	17.93	17.03	0.2904	0.3573	0.3432	0.3915	5735	3431	3475
MSD123	Null	6+8	2.2+12	89.8064	114.342	201.184	128.476	13.32	14.74	17.04	14.45	0.2531	0.268	0.2273	0.2894	1942	3907	2495
MSD128	Null	7+8	2.2+12	116.537	135.002	70.6769	63.0349	12.25	13.68	16.07	14.04	0.2957	0.3441	0.3446	0.3992	4580	3237	2887
MSD130	2*	7+8	2.2+12	105.01	111.075	42.5364	53.69	13.6	15.88	16.53	15.65	0.3413	0.357	0.3584	0.3791	4187	1781	2248
MSD131				115.503	150.724	51.3625	69.0751	13.91	14.02	18.7	15.82	0.2348	0.2318	0.2712	0.3539	4844	2488	3346
MSD135	2*	7+8	2.2+12	148.637	169.042	69.4667	82.0225	13.87	15.17	14.35	15.67	0.2568	0.3098	0.3817	0.4341	5607	3895	4599
MSD141	2*	7+8	2.2+12	111.953	112.929	59.4996	70.0841	14.12	15.33	15.69	15.65	0.3179	0.3256	0.3559	0.359	4516	2687	3165
MSD143	2*	6+8	2.2+12	122.093	127.89	66.6733	49.3481	14.34	15.44	17.27	15.28	0.3105	0.3984	0.3791	0.3971	5062	3375	2498
MSD145	2*	7+8	2t+10t	129.749	133.492	79.4118	112.094	12.2	15.37	16.02	14.26	0.3153	0.4716	0.4091	0.4209	4250	3375	4764
MSD147	2*	7+8	2.2+12	152.781	202.672	95.7127	105.816	15.04	13.8	16.87	13.81	0.2283	0.1811	0.3488	0.4627	3662	3505	3875
MSD148	2*	7+8	5t+10t	99.2859	113.133	55.281	66.5973	14.28	14.78	17.06	16.08	0.3221	0.2846	0.3198	0.3644	3844	2125	2560
MSD159	2*	7+8	2.2+12	84.9221	151.469	48.76	66.54	12.66	14.52	18.06	14.84	0.3336	0.3995	0.2833	0.5053	5000	2438	3327
MSD160	2*	7+8	2.2+12	114.947	128.889	73.6641	85.6309	15.09	15.7	15.97	15.26	0.3285	0.2929	0.3776	0.4234	4454	3281	3814
MSD162	2*	6+8	2.2+12	57.0657	86.5287	54.9705	74.0404	13.91	15.02	16.08	16.22	0.3333	0.2845	0.1902	0.2884	4064	2234	3009
MSD163	Null	7+8	2.2+12	105.703	112.959	39.6733	82.0508	12.04	15.07	17.39	16.12	0.3349	0.3684	0.354	0.3783	5510	2186	4521
MSD165	2*	7+8	2t+12t	124.329	138.065	67.5395	75.9352	11.54	14.14	16.56	15.38	0.2832	0.3182	0.3521	0.391	4812	3250	3654
MSD169	2*	7+8	2.2+12	114.989	122.499	61.572	51.9494	13.33	14.57	14.85	14.95	0.3249	0.3229	0.3736	0.398	4822	2969	2505
MSD177	2*	7+8	2.2+12	89.1843	115.805	86.3933	83.5353	13.32	14.28	19.19	18.06	0.2746	0.231	0.2449	0.318	3219	2781	2689
MSD178	2*	7+8	2t+12t	130.267	137.91	34.6837	45.9119	12.85	12.61	16.36	15.8	0.2957	0.3023	0.3852	0.4078	5406	1875	2482
MSD181	2*	6+8	2.2+12	91.1871	122.092	157.448	170.063	14.2	17.7	16.75	13.84	0.3336	0.253	0.3042	0.4073	2719	4281	4624
MSD186	2*	7+8	2.2+12	112.15	136.147	114.431	91.5077	13.47	15.35	17.17	16.9	0.2642	0.2965	0.2963	0.3597	3250	3719	2974
MSD187	2*	7+8	2.2+12	128.249	134.534	89.7707	78.2817	14.61	13.36	15.39	15.33	0.3055	0.3594	0.3918	0.411	3969	3563	3107
MSD189	Null	7+8	2.2+12	145.096	174.065	96.8113	123.274	14.43	15.14	16.64	14.73	0.2406	0.4019	0.3491	0.4188	3042	2945	3750
MSD190	Null	7+8	2.2+12	102.294	95.2069	67.9473	82.4659	12.69	15.12	17.23	17.5	0.2441	0.2398	0.2497	0.2324	4477	3042	3692
MSD192	2*	7+8	2.2+12	127.964	162.328	74.2545	96.9455	13.47	15.1	16.43	13.23	0.2328	0.3213	0.2979	0.3779	4125	3063	3999
MSD195	2*	7+8	2.2+12	151.341	180.329	52.3221	69.7827	13.77	15.51	16.04	14.62	0.2125	0.3803	0.3216	0.3832	5017	2625	3501
MSD205	2*	7+8	2.2+12	133.478	171.67	30.5729	76.3728	14.7	15.02	17.12	14.24	0.2312	0.3262	0.3086	0.3969	3369	1030	2573
MSD215	2*	7+8	2.2+12	111.124	117.556	42.4208	29.8319	13.03	16.15	16.24	15.09	0.356	0.3871	0.3956	0.4185	6188	2625	1846
MSD217	2*	7+8	2.2+12	70.9355	84.6538	101.078	78.3304	13.02	14.08	17.95	16.6	0.4607	0.3335	0.3268	0.39	2875	2906	2252
MSD222	2*	7+8	2.2+12	93.6	117.766	38.1818	41.8036	15.33	15.04	18.59	16.33	0.3625	0.3989	0.3393	0.4269	6875	2625	2874
MSD226	Null	7+8	2.2+12	100.423	115.328	56.1255	83.4632	13.42	14.32	17.63	16.33	0.2603	0.319	0.2614	0.4269	4620	2593	3856
MSD241	2*	7+8	2.2+12	95.9177	122.873	61.2502	38.1466	13.29	14.17	16.91	15.93	0.3209	0.4129	0.3078	0.3943	5471	3351	2087
MSD247	2*	7+8	2.2+12	104.881	106.66	36.1082	84.3627	12.27	14.63	15.72	15.03	0.2868	0.2407	0.3008	0.3059	4841	1748	4084
MSD249	2*	7+8	2.2+12	102.407	115.513	53.5211	58.8801	13.26	14.86	16.61	13.77	0.3365	0.2927	0.3446	0.3887	5822	3116	3428
MSD250	Null	6+8	2.2+12	96.7903	113.486	76.0179	87.8971	12.38	17.54	16.93	15.34	0.3396	0.3539	0.3287	0.3854	4470	3398	3929
MSD254	2*	7+8	2t+12t	141.661	134.533	61.9964	62.8895	11.82	12.21	15.51	16.38	0.289	0.3531	0.4094	0.3888	5039	3124	3169
MSD255	2*	7+8	2.2+12	58.9554	91.2235	65.4507	99.053	13.67	13.96	17.44	16.64	0.4193	0.3475	0.2472	0.3825	2851	1866	2824
MSD257	2*	7+8	2.2+12	104.149	152.417	90	115.72	15.1	13.77	17.25	16.4	0.2627	0.2883	0.2736	0.4004	2500	2250	2893
MSD265	2*	6+8	2t+12t	150.992	185.6	64.7059	94.0471	12.81	14.98	18.29	14.3	0.2118	0.4272	0.3198	0.3931	4250	2750	3997
MSD270	2*	7+8	2t+10t	104.435	118.707	41.7584	46.7511	12.83	15.81	16.57	15.67	0.3202	0.2919	0.3344	0.3801	5448	2275	2547
MSD274	2*	7+8	2t+10t	129.391	158.354	51.5265	52.4245	14.66	13.73	17.73	14.14	0.2807	0.3033	0.3632	0.4445	6125	3156	3211
MSD275	2*	7+8	2.2+12	151.952	163.964	48.786	87.5225	15.37	14.24	17.58	14.89	0.2689	0.3682	0.4086	0.4409	4448	2170	3893
MSD278	2*	6+8	2.2+12	65.7411	76.0125	40.0116	54.5384	13.15	14.57	18.04	15.55	0.479	0.3431	0.3149	0.3641	5156	2063	2812
MSD280	2*	6+8	2t+12.1t	92.8821	112.163	50.346	53.4429	13.57	14.96	16.01	15.73	0.4004	0.3084	0.3719	0.4491	5780	2910	3089
MSD284	2*	7+8	2.2+12	69.3366	96.5593	51.1263	49.9117	13.95	15.14	17.24	15.44	0.3633	0.3604	0.2519	0.3508	4528	2315	2260
MSD289	2*	6+8	2.2+12	97.0194	116.161	80.7342	91.3043	15.68	14.71	17.66	16.34	0.3657	0.2244	0.3548	0.4248	3841	3101	3507
MSD296	2*	7+8	5t+10t	90.08	122.002	97.9475	96.1978	13.5	15.2	17.81	15.15	0.3377	0.3931	0.3042	0.412	2972	2911	2859
MSD298	2*	7+8	2.2+12	104.149	119.928	68.2818	56.592	13.45	13.17	16.69	15.69	0.3061	0.262	0.3188	0.3671	4953	3382	2803
MSD301	Null	7+8	2.2+12	95.1354	125.226	145.822	130.978	13.38	15.03	15.91	16.42	0.1994	0.2464	0.1897	0.2497	2250	3281	2947
MSD307	2*	7+8	2.2+12	119.565	139.46	47.3343	49.5649	14.05	14.6	16.29	15.79	0.3036	0.3596	0.363	0.4234	6321	2992	3133
MSD311	2*	6+8	2.2+12	91.9492	131.073	84.4099	47.4457	13.45	14.29	16.71	15.15	0.354	0.4198	0.3255	0.464	3406	2875	1616
MSD313	2*	7+8	2.2+12	53.9575	110.189	72.076	72.8901	16.32	16.18	20.5	14.56	0.3386	0.3307	0.1827	0.3731	3685	2656	2686
MSD317	2*	7+8	2.2+12	120.813	119.961	56.9248	75.8615	13.75	13.47	15.85	14.81	0.3051	0.2227	0.3686	0.366	6094	3469	4623
MSD325	2*	7+8	2t+12t	131.659	154.313	62.4678	125.612	15.01	14.67	17.66	15.32	0.211	0.2898	0.2778	0.3256	3104	1939	3899
MSD330	Null	7+8	2.2+12	126.299	134.31	39.6466	56.2857	12.48	12.44	15.65	14.91	0.2559	0.3056	0.3232	0.3437	5433	2154	3058
MSD332	2*	6+8	2.2+12	87.6943	138.472	41.3033	26.6698	13.29	12.8	16.31	16.49	0.2316	0.293	0.2031	0.3207	4312	1781	1150
MSD335	2*	7+8	2.2+12	107.401	97.9741	40.0476	90.0278	13.95	15.74	17.54	15.25	0.3702	0.3479	0.3976	0.3627	5044	2020	4541
MSD340	2*	7+8	2t+12t	130.767	133.576	48.8949	44.269	12.86	14.42	15.71	15.75	0.2883	0.2482	0.377	0.3851	6334	3097	2804
MSD342	2*	7+8	2t+12t	117.589	134.032	73.8954	81.0127	13.27	17.64	18.54	16.06	0.3053	0.3328	0.359	0.4092	4187	3094	3392
MSD343	Null	7+8	2.2+12	82.0954	106.52	44.6332	53.1019	13.56	14.93	19.8	16.68	0.3083	0.2947	0.2531	0.3284	4062	1813	2157
MSD345	2*	7+8	2.2+12	111.316	146.554	48.9099	51.2839	13.27	15.76	17.72	16.25	0.2713	0.2756	0.302	0.3976	4128	2019	2117
MSD346	2*	6+8	2.2+12	134.911	151.789	41.2837	47.4047	14.58	15.79	16.7	15.59	0.2767	0.2406	0.3733	0.42	5375	2219	2548
MSD360	2*	7+8	2.2+12	118.992	155.93	100.357	95.3323	12.92	15.61	17.46	15.35	0.258	0.269	0.307	0.4023	3085	3096	2941
MSD361	2*	7+8	2.2+12	127.827	147.099	76.6091	82.9334	13.22	18.28	16.06	14.65	0.3051	0.4098	0.39	0.4488	4459	3416	3698
MSD363	2*	7+8	2t+12t	126.444	130.331	73.5771	80.4114	13.22	15.3	16.98	16.91	0.2753	0.2511	0.3481	0.3588	4375	3219	3518
MSD366	Null	7+8	2.1t+12t	99.5782	112.233	61.9654	89.9462	15.5	17.54	17.27	16.84	0.3319	0.3613	0.3305	0.3725	3531	2188	3176
MSD368	2*	7+8	2.2+12	104.752	125.688	56.4173	86.3647	14.47	14.49	17.56	15.61	0.2799	0.3313	0.2932	0.3518	4371	2466	3775
MSD370	2*	7+8	2.2+12	89.2125	113.619	42.2929	41.013	12.49	16.11	18.86	15.44	0.3708	0.3197	0.3308	0.4213	5469	2313	2243
MSD377	2*	7+8	2.2+12	162.058	158.093	68.6799	66.3354	13.73	14.31	15.83	16.22	0.2119	0.3567	0.3434	0.335	3924	2695	2603
MSD378	2*	6+8	2t+12.1t	153.745	142.124	43.912	62.2697	13.77	13.46	15.23	14.59	0.2203	0.1969	0.3387	0.3131	6406	2813	3989
MSD383	2*	7+8	2.2+12	137.036	152.014	81.7151	58.4019	14.56	17.14	17.24	16	0.2557	0.3405	0.3504	0.3887	5469	4469	3194
MSD384	2*	7+8	2.2+12	155.773	161.111	68.3777	70.3054	12.68	14.87	16.76	15.34	0.2304	0.2186	0.3589	0.3712	4617	3157	3246
MSD389	Null	7+8	2.2+12	81.4045	115.693	67.3739	72.5913	13.68	17.12	20.43	16.7	0.2791	0.2575	0.2272	0.3229	2875	1937	2087
MSD392	2*	7+8	2.2+12	119.81	155.005	56.3613	75.2163	14.79	15.16	18.14	15.18	0.2847	0.2492	0.3411	0.4413	3930	2215	2956
MSD394	Null	7+8	2.2+12	115.669	128.669	52.8333	58.6964	14.73	16.52	17.1	17.33	0.2623	0.3512	0.3034	0.3375	3053	1613	1792
MSD395	2*	7+8	2t+12t	121.431	161.626	62.4567	42.8832	14.37	14.73	16.98	16.13	0.2473	0.2931	0.3003	0.3997	5487	3427	2353
MSD397	Null	6+8	2.2+12	51.3847	74.112	52.2556	85.27	15.05	16.36	18.89	16.9	0.3322	0.3667	0.1707	0.2462	2926	1529	2495
MSD401	2*	6+8	2t+12t	123.42	152.565	47.1984	73.8737	12.79	15.18	16.28	13.62	0.269	0.3491	0.332	0.4104	6193	2923	4575
MSD404	2*	7+8	2.2+12	99.2853	106.368	59.8859	76.3759	12.78	14.15	15.06	15.43	0.3078	0.3548	0.3056	0.3274	4906	2938	3747
MSD406	Null	6+8	2.2+12	152.798	158.265	130.257	67.1753	12.57	14.86	14.97	15.46	0.2305	0.315	0.3522	0.3648	2687	3500	1805
MSD410	2*	7+8	2.2+12	99.1931	110.879	38.5579	69.4814	13.33	14.19	16.94	14	0.3346	0.3531	0.3319	0.371	5187	2000	3604
MSD413	2*	6+8	2.2+12	153.364	159.302	58.0695	77.7185	14.95	13.85	15.81	15.58	0.2408	0.2636	0.3693	0.3836	5812	3375	4517
MSD414	Nulll	6+8	2.2+12	112.21	120.633	61.3174	71.4786	14.25	13.31	16.66	15.36	0.2719	0.278	0.3051	0.328	4281	2625	3060
MSD426	2*	7+8	2t+12t	102.993	106.357	33.1243	58.046	14.06	14	17.46	16.93	0.3508	0.3964	0.3613	0.3731	5742	1902	3333
MSD427	Null	7+8	2.2+12	142.67	156.693	61.229	24.2296	11.75	13.52	15.69	15.45	0.2667	0.3218	0.3805	0.4179	5419	3318	1313
MSD434	2*	7+8	2.2+12	78.1002	102.163	59.4128	88.5398	14.69	15.09	18.67	17.02	0.3653	0.3049	0.2853	0.3732	3883	2307	3438
MSD437	2*	7+8	2.2+12	83.2019	129.374	52.2118	79.7882	12.59	15.25	17.96	15.62	0.2155	0.2525	0.1793	0.2788	4250	2219	3391
MSD450	2*	6+8	2t+12.1t	104.435	111.654	79.5767	63.7646	13.42	14.3	15.96	14.26	0.3089	0.388	0.3226	0.3449	5812	4625	3706
MSD453	Null	6+8	2.2+12	90.7921	114.929	84.992	120.576	14.72	15.53	17.77	15.6	0.2954	0.3412	0.2682	0.3395	3125	2656	3768
MSD455	Null	7+8	2.2+12	57.8172	100.87	57.8983	69.5857	14.68	16.59	17.42	16.9	0.2987	0.3122	0.1727	0.3013	2969	1719	2066
MSD470	2*	6+8	2.2+12	93.9266	121.271	85.15	83.251	14.66	16.51	17.25	15.69	0.354	0.424	0.3325	0.4293	2633	2242	2192
MSD487	2*	6+8	2.2+12	107.8	98.3393	43.4476	41.8857	14.93	13.5	16.05	16.89	0.3372	0.2992	0.3635	0.3316	5250	2281	2199
MSD490	2*	7+8	2t+12.1t	113.238	123.808	68.7733	113.088	13.48	14.91	16.81	15.14	0.281	0.3488	0.3182	0.3479	4019	2764	4545
MSD496	2*	6+8	2.2+12	95.0699	116.818	46.174	62.847	13.64	16.05	18.51	14.54	0.286	0.25	0.2719	0.3341	5332	2462	3351
Norin 61	2*	7+8	2.2+12	96.9143	104.443	57.5672	71.5658	13.47	16.42	15.45	14.81	0.4051	0.3849	0.3926	0.4231	4579	2636	3277
Gomeria				125.49	128.839	33.9857	64.7095	14.59	15.8	16.99	16.12	0.3315	0.3728	0.416	0.4271	6438	2188	4166
Imam	2*	7	5+10	115.127	119.145	51.5712	62.9502	12.89	15.62	14.61	13.21	0.3907	0.3536	0.4498	0.4655	6969	3594	4387
LSD								1.2484	2.576	1.631	1.1222	0.10397	0.09349	0.05568	0.07914	1850	1175.4	1132
LSD; Least Significant Differenc.
