# Supplementary material for: Identification of Glu-D1 Alleles and Novel Marker–Trait Associations for Flour Quality and Grain Yield Traits under Heat-Stress Environments in Wheat Lines Derived from Diverse Accessions of Aegilops tauschii
Source: Int J Mol Sci. 2022 Oct 10;23(19):12034. doi: 10.3390/ijms231912034 (PMC9569812; doi:10.3390/ijms231912034)
Supplement: Supplementary file 1 [file ijms-23-12034-s001.zip › Supplemental Table S2.xlsx]

## Sheet: Supplementary Table 2
Supplementary Table S2. Significant marker trait associations (MTAs) of protein content in multiple synthetic derivative lines grown under optimum (DON), heat stress (HUD, MED18/19, and MED19/20) conditions.
Chromosome	Environment	Marker	Position (Mbp)	P-value	Marker R2
1A	DON19/20	1090200|F|0-54	565.686	0.00073449	0.12559
1D		1218763|F|0-58	477.75	0.00026142	0.1783
2B		4404537|F|0-7	241.895	0.00039215	0.10954
3B		2277447|F|0-52	793.689	0.00048203	0.13416
3B		5578277|F|0-31	819.233	0.0007736	0.13065
3D		3533467|F|0-6	5.86871	0.00052461	0.18975
4B		12774702|F|0-12	575.371	0.00087278	0.12613
4D		1210190|F|0-40	482.75	0.00095216	0.12392
4D		1102377|F|0-53	501.02	0.0001697	0.1692
4D		1697009|F|0-48	484.797	0.0004742	0.14133
5D		3025015|F|0-20	560.305	0.00048809	0.13317
6A		2292627|F|0-44	2.97936	0.00021777	0.15333
6A		3949089|F|0-17	601.606	0.00065068	0.10035
6A		1238507|F|0-46	604.807	7.897e-05	0.16948
6B		3949223|F|0-26	92.2083	0.00037705	0.1096
6B		4910209|F|0-55	681.083	0.00011235	0.13529
6D		1204187|F|0-32	365.039	0.00022061	0.16271
6D		1667511|F|0-27	422.674	0.0006279	0.11362
6D		6035492|F|0-7	428.104	0.00044346	0.12905
6D		3944135|F|0-19	436.22	0.00016147	0.12461
6D		1079661|F|0-14	457.676	0.00083928	0.10514
6D		1395181|F|0-10	459.209	0.00034793	0.11284
6D		1230858|F|0-52	459.88	0.00041225	0.14241
6D		1236548|F|0-37	461.921	0.00039094	0.12118
6D		2251812|F|0-21	462.262	0.00081297	0.12493
6D		1243336|F|0-10	462.388	0.00019324	0.12111
6D		29430285|F|0-14	462.62	0.00057322	0.11176
6D		1159716|F|0-12	462.921	0.00039461	0.14195
6D		1101947|F|0-7	462.926	0.00030235	0.14623
6D		2253433|F|0-16	465.194	0.00012095	0.18954
6D		988515|F|0-46	465.238	0.00046332	0.1477
6D		1049628|F|0-25	465.639	0.00073084	0.12835
6D		1079427|F|0-37	471.721	0.00078299	0.12881
3D	HUD19/20	1005794|F|0-41	24.0301	0.0009239	0.11886
5A	MED18/19	1219555|F|0-59	702.795	0.00063125	0.1015
4B		1126325|F|0-68	657.467	0.00071803	0.10287
4B		2265275|F|0-65	654.189	0.0008838	0.10587
4D		4396222|F|0-27	52.1559	0.0003294	0.1612
4A	MEDS19/20	1152147|F|0-46	650.634	0.00027275	0.15897
1B		3533326|F|0-23	618.711	0.00070881	0.09956
1B		1215020|F|0-54	648.966	0.0004374	0.16224
4B		1093714|F|0-5	478.99	0.00052143	0.17434
4B		1004646|F|0-68	533.343	0.000796	0.10595
