# Supplementary material for: Identification of Glu-D1 Alleles and Novel Marker–Trait Associations for Flour Quality and Grain Yield Traits under Heat-Stress Environments in Wheat Lines Derived from Diverse Accessions of Aegilops tauschii
Source: Int J Mol Sci. 2022 Oct 10;23(19):12034. doi: 10.3390/ijms231912034 (PMC9569812; doi:10.3390/ijms231912034)
Supplement: Supplementary file 1 [file ijms-23-12034-s001.zip › Supplemental Table S3.xlsx]

## Sheet: Supplementary Table 3
Supplementary Table S3. Significant marker trait associations (MTAs) of SSVs in multiple synthetic derivative lines grown under optimum (DON), heat stress (HUD, MED18/19, and MED19/20) conditions.
Chromosome	Environment	Marker	Position (Mbp)	P-value	Marker R2
1A	DON19/20	1221552|F|0-16	579.369	0.00089029	0.09249
1D		3947374|F|0-23	470.884	0.00098623	0.09083
2B		1105119|F|0-22	555.199	0.00020895	0.15788
2D		4262010|F|0-9	607.965	0.00034921	0.14146
5B		1117502|F|0-38	11.5924	0.00045789	0.13283
2B	HUD19/20	9766407|F|0-34	750.742	0.00066807	0.12701
4B		2266629|F|0-15	14.4413	0.00040905	0.11933
6D		1124525|F|0-6	12.4764	0.00062799	0.13278
6D		3947355|F|0-21	12.8742	0.00046519	0.15456
6D		1240703|F|0-26	14.3994	0.00013383	0.13831
6D		1012529|F|0-35	17.9519	0.00013486	0.16746
1A	MED18/19	1696485|F|0-33	12.7268	0.00033459	0.16031
1A		2257989|F|0-53	12.7455	0.00061916	0.13778
1A		3953635|F|0-16	97.9187	0.00032409	0.16925
1A		1204551|F|0-57	500.253	0.00020913	0.13907
1A		1094315|F|0-45	506.846	0.00078631	0.09787
1A		3959168|F|0-15	508.265	0.00078631	0.09787
1A		1210578|F|0-9	510.293	0.00073749	0.0997
1A		3947627|F|0-33	510.911	0.00069008	0.13115
1A		4910833|F|0-62	511.07	0.00078631	0.09787
1A		2303774|F|0-6	513.884	0.00043683	0.1212
1B		996849|F|0-11	559.059	0.00078631	0.09787
1D		3026990|F|0-29	6.32143	0.00082792	0.097
1D		1092278|F|0-29	412.338	0.00026946	0.14894
1D		1696345|F|0-38	421.872	0.00098972	0.12097
2A		994055|F|0-66	697.354	0.00011041	0.18719
2D		5325441|F|0-23	637.784	0.00064827	0.13144
4A		3953635|F|0-25	403.756	0.00032409	0.16925
4A		1042486|F|0-52	577.563	0.00033739	0.14108
4D		7352852|F|0-19	4.89131	0.00030005	0.11665
4D		1093709|F|0-18	11.6846	0.00016156	0.12524
4D		1062681|F|0-26	23.4697	0.00059974	0.13149
4D		1201923|F|0-38	23.8372	0.00055385	0.10471
4D		1668806|F|0-24	26.1871	0.00098304	0.19815
4D		1105795|F|0-60	86.2871	0.00015748	0.15578
4D		998809|F|0-7	98.4748	0.00094096	0.09491
4D		1055706|F|0-65	123.018	2.8184e-05	0.18889
4D		1051116|F|0-23	335.228	0.00095729	0.09455
6A		3534425|F|0-23	37.593	0.00014414	0.13946
6A		3940208|F|0-6	39.4318	0.00050139	0.12304
6D		1109704|F|0-7	11.024	0.00037698	0.1449
6D		1127210|F|0-57	11.9378	0.00081775	0.14172
6D		4991566|F|0-11	24.0389	4.3879e-05	0.19061
7D		1067632|F|0-46	191.168	0.0009133	0.09678
7D		1091824|F|0-36	245.79	0.00073516	0.09947
7D		39604095|F|0-8	348.928	0.00026139	0.13958
1A	MED19/20	5582345|F|0-50	51.3038	0.00024971	0.17134
1A		3953635|F|0-16	97.9187	0.00021095	0.16139
1A		1204551|F|0-57	500.253	0.00019747	0.14026
1A		999238|F|0-52	506.65	0.0008609	0.09604
1A		1094315|F|0-45	506.846	0.0002723	0.11566
1A		2280040|F|0-40	508.209	0.00022076	0.12485
1A		3959168|F|0-15	508.265	0.0002723	0.11566
1A		2276262|F|0-38	508.465	0.00067677	0.1069
1A		1210578|F|0-9	510.293	0.00022923	0.12012
1A		3947627|F|0-33	510.911	0.00035985	0.14158
1A		4910833|F|0-62	511.07	0.0002723	0.11566
1A		2303774|F|0-6	513.884	0.00035189	0.1147
1B		996849|F|0-11	559.059	0.0002723	0.11566
1D		1044989|F|0-40	4.72617	0.00032331	0.16402
1D		3021838|F|0-28	9.2756	0.00010464	0.21037
1D		1139100|F|0-57	46.8929	0.00072128	0.10474
1D		1026708|F|0-15	50.4359	0.00038205	0.14171
1D		1105608|F|0-24	202.295	0.00083163	0.09662
1D		1100869|F|0-63	202.333	0.00083163	0.09662
1D		18732944|F|0-17	228.202	0.0009872	0.09933
1D		1055623|F|0-39	258.602	0.00020731	0.12133
1D		1103630|F|0-50	260.292	0.00074447	0.12687
1D		2249789|F|0-29	410.542	0.00066502	0.14197
1D		1092278|F|0-29	412.338	7.1117e-06	0.22316
1D		1696345|F|0-38	421.872	0.00038103	0.13836
1D		2249431|F|0-44	431.398	0.0003296	0.15356
2A		12766663|F|0-29	55.4409	0.00033126	0.14099
2A		994055|F|0-66	697.354	2.7963e-05	0.20257
2A		3934339|F|0-28	710.375	0.00032656	0.16159
2A		7352382|F|0-13	726.411	0.00017523	0.12454
2B		1298690|F|0-27	751.391	0.00079582	0.15876
2D		1060080|F|0-45	0.369547	0.00030969	0.24668
2D		1233281|F|0-20	588.53	0.00044636	0.10766
2D		1246237|F|0-31	605.656	0.00095151	0.13628
2D		1094311|F|0-58	612.62	0.00042259	0.18422
2D		9724888|F|0-45	613.17	0.00086137	0.12823
3A		3954380|F|0-34	743.47	0.00030114	0.14313
3D		977377|F|0-66	576.903	0.00026219	0.17539
3D		1127175|F|0-44	588.017	0.00068607	0.13573
3D		3026388|F|0-8	588.76	0.00051004	0.14128
4A		3953635|F|0-25	403.756	0.00021095	0.16139
4D		7352852|F|0-19	4.89131	0.00010513	0.13635
4D		1055706|F|0-65	123.018	0.00012893	0.15888
4D		1325403|F|0-22	337.646	0.00034501	0.15568
5D		1107051|F|0-13	41.9263	0.00013994	0.20085
5D		12852245|F|0-49	237.425	0.000904	0.10453
5D		1093066|F|0-14	246.134	0.00072727	0.13158
6A		3534425|F|0-23	37.593	0.00014871	0.13696
6A		3940208|F|0-6	39.4318	0.00037185	0.12194
6A		1091880|F|0-17	614.767	0.00059749	0.15945
6D		4989686|F|0-55	10.6141	7.013e-05	0.19785
6D		1210420|F|0-50	10.8416	0.0004202	0.1678
6D		1091018|F|0-40	66.1468	6.4207e-05	0.17728
6D		3943157|F|0-24	131.417	0.00031961	0.15892
6D		39692052|F|0-53	461.921	0.00017863	0.13992
7A		4009968|F|0-27	42.0521	0.00031681	0.2178
7A		1076268|F|0-6	720.645	0.00039837	0.13857
7D		1101906|F|0-53	17.8505	0.0003361	0.48459
7D		1060822|F|0-46	61.3038	0.00044504	0.15081
7D		1091824|F|0-36	245.79	0.00024821	0.11825
7D		4910759|F|0-15	504.154	0.00021213	0.16243
