# Supplementary material for: Identification of Glu-D1 Alleles and Novel Marker–Trait Associations for Flour Quality and Grain Yield Traits under Heat-Stress Environments in Wheat Lines Derived from Diverse Accessions of Aegilops tauschii
Source: Int J Mol Sci. 2022 Oct 10;23(19):12034. doi: 10.3390/ijms231912034 (PMC9569812; doi:10.3390/ijms231912034)
Supplement: Supplementary file 1 [file ijms-23-12034-s001.zip › Supplemental Table S4.xlsx]

## Sheet: Supplementary Table 4
Supplementary Table S4. Significant marker trait associations (MTAs) of grain yield in multiple synthetic derivative lines grown under optimum (DON), heat stress ( MED18/19, and MED19/20) conditions.
Chromosome	Environment	Marker	Position (Mbp)	P-value	Marker R2
2A	DON19/20	1230957|F|0-42	8.394	0.00089735	0.12031
2A		1251114|F|0-17	190.128	0.00074667	0.12673
2D		3024386|F|0-37	599.992	0.00088718	0.12744
3D		39692882|F|0-49	12.4535	5.2549e-05	0.16953
3D		1088439|F|0-52	14.2826	0.00016599	0.15437
3D		1220362|F|0-45	19.0693	5.3764e-05	0.142
3D		1117705|F|0-46	552.481	0.0004717	0.10904
4A		3946186|F|0-33	567.757	0.00094468	0.11937
4A		1042486|F|0-52	577.563	0.00013398	0.15544
4B		3958247|F|0-58	37.9895	0.00072671	0.15115
4B		1134011|F|0-55	585.751	0.00054959	0.13086
4D		1102857|F|0-12	22.2465	9.6401e-05	0.14029
4D		1062681|F|0-26	23.4697	6.2376e-05	0.1762
4D		1201923|F|0-38	23.8372	5.8007e-06	0.1827
4D		1201923|F|0-5	23.8372	0.00010449	0.20238
4D		1079306|F|0-62	25.7018	0.00050716	0.13073
4D		1220977|F|0-14	29.4887	0.00072749	0.10004
4D		1001438|F|0-46	29.513	0.00033612	0.14223
4D		2259608|F|0-44	29.5134	0.00067481	0.09856
5A		3064466|F|0-20	555.952	0.0005044	0.13083
6A		1148078|F|0-44	119.062	0.00096075	0.09259
6A		1157517|F|0-28	582.71	0.00092642	0.09364
6D		5410740|F|0-17	474.592	0.00063014	0.13399
7A		993056|F|0-39	402.087	0.00048262	0.13929
7B		1202710|F|0-8	647.712	0.00062781	0.10932
7B		1092427|F|0-46	650.414	0.00071091	0.09866
7B		4009342|F|0-5	650.47	0.00098501	0.09704
2D	MEDS18/19	1118828|F|0-21	13.7463	0.00098078	0.13211
2D		3026863|F|0-12	647.814	0.00027792	0.1428
4B		1091993|F|0-59	657.378	0.0004745	0.14117
4B		2245409|F|0-68	657.473	0.00059187	0.12878
4D		7151394|F|0-9	10.4237	0.00086686	0.09547
4D		998809|F|0-7	98.4748	0.00055113	0.10255
4D		1055706|F|0-65	123.018	0.00049862	0.13194
4D		1090714|F|0-63	318.616	0.00058783	0.11157
4D		1051116|F|0-23	335.228	0.00055256	0.10246
2D	MEDS19/20	6036213|F|0-36	54.1758	0.00093176	0.11976
2D		1031825|F|0-33	55.1266	0.00095635	0.11887
2D		2260995|F|0-27	57.8851	0.00085826	0.12763
2D		1071677|F|0-10	247.423	0.00049768	0.13309
2D		4262013|F|0-11	587.055	0.00091607	0.11965
3D		1125840|F|0-24	526.094	0.00095754	0.09242
3D		2259412|F|0-14	529.339	0.00085416	0.17021
4D		3944774|F|0-68	359.709	0.00037628	0.18788
4D		12772973|F|0-60	399.627	0.00056717	0.1338
4D		1130841|F|0-26	458.871	0.00023417	0.11923
5B		1305083|F|0-47	37.5938	0.00083776	0.12168
6D		2242142|F|0-27	464.802	0.0002319	0.14517
7A		7352373|F|0-57	31.8337	0.0007269	0.12785
7B		1135269|F|0-10	639.25	0.00026948	0.15301
7B		1234181|F|0-13	650.454	0.00064102	0.13833
7D		1220524|F|0-7	606.041	0.00059102	0.13316
7D		3947097|F|0-6	627.056	0.00085496	0.15935
