# Supplementary material for: Identification of Glu-D1 Alleles and Novel Marker–Trait Associations for Flour Quality and Grain Yield Traits under Heat-Stress Environments in Wheat Lines Derived from Diverse Accessions of Aegilops tauschii
Source: Int J Mol Sci. 2022 Oct 10;23(19):12034. doi: 10.3390/ijms231912034 (PMC9569812; doi:10.3390/ijms231912034)
Supplement: Supplementary file 1 [file ijms-23-12034-s001.zip › Supplemental Table S5.xlsx]

## Sheet: Supplementary Table 5
Supplementary Table S5. Significant marker-trait associations (MTAs) of dough strength relative performances (DS.RP) and grain yield relative performances (GY.RP) in multiple synthetic derivative lines grown under optimum (DON), heat stress ( MED18/19, and MED19/20) conditions.
Chromosome	Trait	Marker	Position (Mbp)	P-value	Marker R2
1D	RP1.SSVs	1100384|F|0-67	224.729	0.0006137	0.1344
2A		1228734|F|0-53	4.22672	0.00083235	0.12322
2B		1696915|F|0-34	42.9575	0.00054237	0.13405
2B		1136141|F|0-39	707.236	0.00055004	0.13073
3D		2252258|F|0-61	19.6604	0.00082038	0.12502
3D		1135824|F|0-39	352.498	0.00031917	0.14119
3D		1092339|F|0-34	363.905	0.00011305	0.16405
3D		1031016|F|0-13	490.223	0.00046039	0.1342
4A		1042486|F|0-52	577.563	0.00024218	0.14605
4D		1099989|F|0-65	6.89781	0.00012252	0.16105
4D		2257344|F|0-47	11.5259	0.00055094	0.18975
4D		7350081|F|0-38	12.205	0.00079285	0.12757
4D		1079306|F|0-62	25.7018	0.00053663	0.13119
4D		3020940|F|0-6	32.8718	0.00033617	0.1399
4D		15328360|F|0-66	99.3919	0.00016574	0.15663
4D		1055706|F|0-65	123.018	2.8494e-05	0.18704
4D		1043872|F|0-49	152.159	0.00036883	0.13817
4D		1051116|F|0-23	335.228	0.0002384	0.14635
4D		12419821|F|0-22	465.802	0.0008212	0.13971
5A		1088387|F|0-9	466.94	0.00027885	0.15433
5A		4909518|F|0-22	467.808	0.0002285	0.14715
5A		1263136|F|0-17	470.518	0.00020069	0.15866
5A		1094259|F|0-17	470.519	0.00019435	0.1502
5A		1089823|F|0-19	476.151	0.0003258	0.14556
5A		10983977|F|0-25	477.573	0.00027708	0.14478
5A		5360863|F|0-14	478.516	0.00022032	0.14916
5A		2259275|F|0-15	654.815	0.00051913	0.16397
5B		5324316|F|0-61	477.754	0.00064074	0.13642
5D		2296391|F|0-32	525.942	0.00059617	0.14131
6D		32025569|F|0-33	31.1286	6.9394e-05	0.1967
6D		986590|F|0-56	139.073	0.00022181	0.15699
6D		2248917|F|0-16	381.346	0.00047523	0.13695
2B	RP2.SSVs	1696915|F|0-34	42.9575	0.00075341	0.12496
4D		1102535|F|0-53	12.1664	0.00031157	0.10993
4D		1055706|F|0-65	123.018	0.00064467	0.12468
6D		32025569|F|0-33	31.1286	0.00065241	0.14331
6D		986590|F|0-56	139.073	0.00088868	0.12781
2A	RP1.GY	1400644|F|0-12	4.14885	0.00076293	0.12259
2B		1696881|F|0-26	714.137	0.00016888	0.17258
3B		3222374|F|0-61	832.163	0.000425	0.14219
4B		1134011|F|0-55	585.751	0.00089327	0.11985
5B		3570130|F|0-6	43.0649	0.00054694	0.12684
5B		986240|F|0-45	47.6621	0.00054694	0.12684
4A	RP2.GY	3064762|F|0-7	694.681	0.00096098	0.15832
6B		1204245|F|0-5	712.286	0.00084193	0.12997
2D		3956433|F|0-28	34.0417	0.00021573	0.42876
3D		1088439|F|0-52	14.2826	0.00042067	0.13183
7D		3960185|F|0-17	59.0052	0.00084927	0.12326
